# Supplementary material for: Mechanistic Insights into the Neurotoxicity of 2,5-Dimethoxyphenethylamines (2C) and Corresponding N-(2-methoxybenzyl)phenethylamine (NBOMe) Drugs
Source: J Xenobiot. 2024 Jun 5;14(2):772–97. doi: 10.3390/jox14020044 (PMC11204507; doi:10.3390/jox14020044)
Supplement: Supplementary file 1 [file jox-14-00044-s001.zip]

Archive with 1 entries (1 files):
- jox-2990329-supplementary.pdf
